# Supplementary material for: The asymmetric expression of HSPA2 in blastomeres governs the first embryonic cell-fate decision
Source: eLife. 2025 Mar 10;13:RP100730. doi: 10.7554/eLife.100730 (PMC11893103; doi:10.7554/eLife.100730)
Supplement: Figure 2—source data 2. [file elife-100730-fig2-data2.zip]

Archive with 16 entries (16 files):
- Figure 2K CDX2.png
- Figure 2K GAPDH.png
- Figure 2K HSPA2.jpg
- Figure 2K OCT4.jpg
- Figure 2K SOX2.png
- Figure 2L CDX2.jpg
- Figure 2L GAPDH.jpg
- Figure 2L HSPA2.jpg
- Figure 2L OCT4.jpg
- Figure 2L SOX2.jpg
- Figure 2M CDX2.Tif
- Figure 2M GAPDH.Tif
- Figure 2M HSPA2.Tif
- Figure 2M NANOG.Tif
- Figure 2M OCT4.Tif
- Figure 2M SOX2.Tif
