# Supplementary material for: The asymmetric expression of HSPA2 in blastomeres governs the first embryonic cell-fate decision
Source: eLife. 2025 Mar 10;13:RP100730. doi: 10.7554/eLife.100730 (PMC11893103; doi:10.7554/eLife.100730)
Supplement: Figure 4—figure supplement 1—source data 2. [file elife-100730-fig4-figsupp1-data2.zip]

Archive with 2 entries (2 files):
- GAPDH.Tif
- HSPA2.Tif
