# Supplementary material for: The asymmetric expression of HSPA2 in blastomeres governs the first embryonic cell-fate decision
Source: eLife. 2025 Mar 10;13:RP100730. doi: 10.7554/eLife.100730 (PMC11893103; doi:10.7554/eLife.100730)
Supplement: Figure 5—source data 2. [file elife-100730-fig5-data2.zip]

Archive with 14 entries (14 files):
- Figure 5D CARM1.jpg
- Figure 5D GAPDH.jpg
- Figure 5E CARM1.jpg
- Figure 5E GAPDH.jpg
- Figure 5F input CARM1.Tif
- Figure 5F input GAPDH.Tif
- Figure 5F input HSPA2.Tif
- Figure 5F ip CARM1.Tif
- Figure 5F ip HSPA2.Tif
- Figure 5G input   HSPA2-.Tif
- Figure 5G input  CARM1.Tif
- Figure 5G input  GAPDH.Tif
- Figure 5G ip   CARM1.Tif
- Figure 5G ip  HASPA2.Tif
